# Supplementary material for: Production of Ribosomal Protein S12/Renilla Luciferase Fusion and Development of a Bioluminescent Method for Detection of Aminoglycosides in Pork and Studying Its Recognition Mechanism
Source: Foods. 2023 Jan 7;12(2):284. doi: 10.3390/foods12020284 (PMC9858597; doi:10.3390/foods12020284)
Supplement: Supplementary file 1 [file foods-12-00284-s001.zip]

Archive with 1 entries (1 files):
- foods-2109983-supplementary.pdf
